# Supplementary material for: Integrated targeted sequencing reveals unique tissue-of-origin and donor-derived cell-free DNA signatures in stable organ transplant recipients
Source: iScience. 2026 Mar 30;29(5):115315. doi: 10.1016/j.isci.2026.115315 (PMC13092851; doi:10.1016/j.isci.2026.115315)
Supplement: Table S1. Tissue-of-origin methylation marker hg19 coordinates [file mmc2.xlsx]

## Sheet: Methylation markers
chr	start	end	cell type
chr1	910432	910476	Skeletal-Musc
chr1	1595934	1596277	Pancreas-Acinar
chr1	1717283	1717823	Thyroid-Ep
chr1	2315598	2316184	Neuron
chr1	3563695	3563874	Blood-Granul
chr1	4329525	4329592	Smooth-Musc
chr1	6010707	6010978	Epid-Kerat
chr1	6019317	6019395	Pancreas-Delta
chr1	8051176	8051743	Lung-Ep-Bron
chr1	10681155	10681324	Thyroid-Ep
chr1	11017502	11017566	Pancreas-Beta
chr1	11906186	11907270	Heart-Cardio
chr1	15232919	15233019	Bladder-Ep
chr1	15281036	15281105	Breast-Luminal-Ep
chr1	19668408	19668672	Smooth-Musc
chr1	20355842	20355900	Heart-Fibro
chr1	22517932	22518650	Smooth-Musc
chr1	33780054	33780316	Small-Int-Ep
chr1	38353962	38354186	Gastric-Ep
chr1	38507779	38507887	Epid-Kerat
chr1	39901385	39902140	Pancreas-Duct
chr1	42621304	42621503	Smooth-Musc
chr1	46949366	46949430	Pancreas-Duct
chr1	46949439	46949482	Pancreas-Duct
chr1	47905854	47906213	Colon-Ep
chr1	47907971	47908445	Colon-Ep
chr1	54554192	54554673	Lung-Ep-Alveo
chr1	60046061	60046410	Blood-Mono+Macro
chr1	77570357	77570467	Gastric-Ep
chr1	85028760	85029068	Epid-Kerat
chr1	91319919	91320504	Ovary-Ep
chr1	110202185	110202253	Pancreas-Duct
chr1	110426397	110427130	Adipocytes
chr1	111961052	111962326	Fallopian-Ep
chr1	111985458	111985651	Fallopian-Ep
chr1	115324927	115325456	Small-Int-Ep
chr1	117297273	117298339	Blood-T
chr1	117307218	117307726	Blood-T
chr1	117614583	117615150	Gastric-Ep
chr1	145126175	145126555	Bladder-Ep
chr1	151684071	151684272	Neuron
chr1	162472869	162473128	Smooth-Musc
chr1	167448708	167448982	Blood-NK
chr1	167870099	167870517	Colon-Ep
chr1	168260480	168260699	Pancreas-Delta
chr1	169165329	169166059	Fallopian-Ep
chr1	172579243	172579387	Fallopian-Ep
chr1	173854821	173855687	Blood-Granul
chr1	173883832	173884207	Liver-Hep
chr1	184567734	184568230	Colon-Ep
chr1	198237635	198237874	Heart-Fibro
chr1	201069469	201070117	Skeletal-Musc
chr1	207263325	207263700	Liver-Hep
chr1	222080602	222080835	Dermal-Fibro
chr1	226442407	226442836	Thyroid-Ep
chr1	227290002	227290463	Small-Int-Ep
chr1	229572270	229572478	Skeletal-Musc
chr1	229618169	229618509	Oligodend
chr1	230193998	230194358	Pancreas-Acinar
chr1	230308134	230308695	Breast-Luminal-Ep
chr1	230978622	230978906	Heart-Cardio
chr1	232372657	232372669	Head-Neck-Ep
chr1	234529404	234529509	Breast-Basal-Ep
chr1	235359358	235359698	Gastric-Ep
chr1	244292418	244293132	Dermal-Fibro
chr1	249138695	249138855	Head-Neck-Ep
chr10	490006	490215	Gastric-Ep
chr10	855626	855872	Heart-Cardio
chr10	2409460	2409680	Dermal-Fibro
chr10	3023581	3023765	Ovary-Ep
chr10	7217763	7218323	Gastric-Ep
chr10	7285283	7285392	Blood-NK
chr10	8302732	8302842	Epid-Kerat
chr10	9271377	9271574	Bladder-Ep
chr10	11887166	11887647	Blood-T
chr10	16794633	16795240	Pancreas-Duct
chr10	16857203	16857385	Megakaryocytes
chr10	16955539	16955937	Prostate-Ep
chr10	22047482	22047622	Breast-Luminal-Ep
chr10	23353062	23353387	Skeletal-Musc
chr10	25352751	25352978	Lung-Ep-Alveo
chr10	47098574	47098742	Gastric-Ep
chr10	61931722	61932134	Breast-Luminal-Ep
chr10	71091100	71091452	Heart-Cardio
chr10	71232977	71233198	Adipocytes
chr10	75598298	75598697	Pancreas-Alpha
chr10	88403480	88403563	Fallopian-Ep
chr10	94293774	94293991	Pancreas-Beta
chr10	100288819	100288831	Bone-Osteob
chr10	102692482	102692494	Oligodend
chr10	105133977	105134444	Colon-Ep
chr10	114252501	114252720	Colon-Ep
chr10	114877815	114878049	Pancreas-Duct
chr10	115612088	115612530	Pancreas-Acinar
chr10	120801912	120802124	Blood-Granul
chr10	121550376	121550768	Pancreas-Beta
chr10	124095968	124096179	Head-Neck-Ep
chr10	126507360	126508012	Lung-Ep-Bron
chr10	129014610	129014940	Lung-Ep-Bron
chr10	129131920	129132267	Blood-T
chr10	130929378	130929519	Bone-Osteob
chr10	131271385	131271707	Blood-B
chr10	131647376	131647544	Ovary-Ep
chr10	131647594	131647854	Ovary-Ep
chr10	133058774	133058902	Pancreas-Beta
chr10	133993220	133993304	Bladder-Ep
chr10	134257599	134257840	Blood-Mono+Macro
chr10	134264797	134264879	Blood-Mono+Macro
chr10	134400434	134400536	Blood-Granul
chr10	134403701	134403816	Megakaryocytes
chr10	134471322	134471443	Pancreas-Duct
chr10	134559549	134559867	Thyroid-Ep
chr10	134894694	134894939	Skeletal-Musc
chr10	135120065	135120641	Kidney-Ep
chr11	272255	272629	Small-Int-Ep
chr11	440627	440691	Small-Int-Ep
chr11	604873	605238	Oligodend
chr11	939168	939362	Kidney-Ep
chr11	1243299	1243606	Gallbladder
chr11	1247830	1247979	Gallbladder
chr11	1249808	1249897	Gallbladder
chr11	1249945	1250054	Gallbladder
chr11	1301634	1301926	Neuron
chr11	1520811	1520882	Bone-Osteob
chr11	2175279	2176022	Pancreas-Beta
chr11	2176042	2176303	Pancreas-Beta
chr11	2414930	2415351	Blood-B
chr11	2861159	2861223	Gallbladder
chr11	33666714	33667029	Pancreas-Alpha
chr11	33720839	33721148	Blood-Granul
chr11	41437637	41438038	Smooth-Musc
chr11	43385284	43385629	Eryth-prog
chr11	46740983	46741698	Liver-Hep
chr11	47371312	47371620	Heart-Cardio
chr11	47518954	47519241	Liver-Hep
chr11	60739309	60739438	Blood-T
chr11	61404280	61404334	Oligodend
chr11	61917559	61917805	Epid-Kerat
chr11	65379743	65379963	Endothel
chr11	65594326	65594631	Small-Int-Ep
chr11	66816066	66816271	Dermal-Fibro
chr11	67781211	67781526	Lung-Ep-Alveo
chr11	67808873	67809470	Pancreas-Acinar
chr11	68368980	68369931	Thyroid-Ep
chr11	68550314	68550776	Heart-Cardio
chr11	68550867	68551337	Heart-Cardio
chr11	70257279	70257335	Megakaryocytes
chr11	70372605	70372794	Lung-Ep-Alveo
chr11	70685260	70685603	Adipocytes
chr11	71324396	71324560	Breast-Luminal-Ep
chr11	72022053	72022343	Pancreas-Delta
chr11	73733660	73733930	Blood-Mono+Macro
chr11	74231819	74232309	Endothel
chr11	75807954	75808565	Blood-Granul
chr11	78039187	78039580	Pancreas-Delta
chr11	93266033	93266361	Adipocytes
chr11	104454813	104454955	Dermal-Fibro
chr11	107680941	107681316	Small-Int-Ep
chr11	109900472	109900819	Endothel
chr11	113105699	113105887	Oligodend
chr11	116697147	116697339	Liver-Hep
chr11	117160497	117161636	Pancreas-Acinar
chr11	118175630	118176495	Blood-T
chr11	118210158	118211374	Blood-T
chr11	118212313	118212883	Blood-T
chr11	118213526	118214011	Blood-T
chr11	118214761	118215449	Blood-T
chr11	126183832	126184071	Blood-Mono+Macro
chr11	128518760	128519111	Head-Neck-Ep
chr11	129742384	129742665	Gastric-Ep
chr11	132031594	132031715	Kidney-Ep
chr11	133928200	133928276	Blood-T
chr12	749799	750838	Lung-Ep-Alveo
chr12	1404213	1404437	Gallbladder
chr12	2080080	2080856	Heart-Cardio
chr12	2506613	2506665	Small-Int-Ep
chr12	4000794	4001005	Lung-Ep-Bron
chr12	5747732	5747898	Breast-Luminal-Ep
chr12	9795268	9795804	Blood-NK
chr12	9824370	9825717	Blood-T
chr12	9983596	9983990	Blood-NK
chr12	22753116	22753663	Small-Int-Ep
chr12	25120043	25120203	Blood-Mono+Macro
chr12	32740570	32741585	Blood-Granul
chr12	40171397	40171533	Prostate-Ep
chr12	47298921	47298958	Dermal-Fibro
chr12	50040683	50040780	Endothel
chr12	53251349	53251752	Head-Neck-Ep
chr12	57894059	57894297	Blood-Granul
chr12	58900863	58901510	Pancreas-Alpha
chr12	75702857	75703172	Fallopian-Ep
chr12	76934828	76935131	Blood-Granul
chr12	92677308	92677664	Epid-Kerat
chr12	94235571	94235768	Ovary-Ep
chr12	94389335	94389633	Adipocytes
chr12	95749865	95750100	Pancreas-Duct
chr12	106749773	106750249	Epid-Kerat
chr12	109595370	109595609	Adipocytes
chr12	111522483	111522676	Bone-Osteob
chr12	111624254	111624399	Blood-Mono+Macro
chr12	112014820	112015139	Liver-Hep
chr12	113629174	113629399	Eryth-prog
chr12	113712522	113712922	Heart-Cardio
chr12	120656819	120656996	Breast-Basal-Ep
chr12	120780906	120781030	Smooth-Musc
chr12	120951808	120952171	Oligodend
chr12	122206347	122206442	Smooth-Musc
chr12	123332890	123333036	Oligodend
chr12	131173466	131173598	Skeletal-Musc
chr12	131478681	131478883	Lung-Ep-Alveo
chr12	132250980	132251257	Blood-B
chr12	132891355	132891480	Ovary-Ep
chr12	133242505	133242772	Blood-Granul
chr13	22480903	22480991	Bone-Osteob
chr13	23932453	23932713	Heart-Cardio
chr13	24244798	24245023	Pancreas-Alpha
chr13	24873566	24873866	Breast-Basal-Ep
chr13	25026063	25026348	Kidney-Ep
chr13	28837970	28838117	Gastric-Ep
chr13	30110149	30110575	Small-Int-Ep
chr13	31017464	31018922	Blood-B
chr13	33817260	33817942	Lung-Ep-Alveo
chr13	47760130	47760255	Heart-Fibro
chr13	49397827	49397984	Kidney-Ep
chr13	49716275	49716486	Lung-Ep-Bron
chr13	49762703	49763100	Pancreas-Delta
chr13	52359349	52359737	Pancreas-Duct
chr13	52385330	52385462	Blood-B
chr13	76765435	76765495	Bone-Osteob
chr13	85761480	85761898	Smooth-Musc
chr13	96085428	96085970	Kidney-Ep
chr13	103259015	103259116	Eryth-prog
chr13	103262798	103263477	Colon-Ep
chr13	110386259	110386324	Blood-NK
chr13	110411404	110411561	Blood-NK
chr13	111093701	111093906	Colon-Ep
chr13	111691868	111692013	Bladder-Ep
chr13	113173832	113174185	Pancreas-Alpha
chr13	113384140	113384655	Heart-Cardio
chr13	114295356	114295898	Prostate-Ep
chr13	114620234	114620337	Dermal-Fibro
chr13	114762430	114762866	Bladder-Ep
chr13	114836095	114836754	Blood-NK
chr14	20904168	20904321	Skeletal-Musc
chr14	21559954	21560303	Thyroid-Ep
chr14	22927507	22928551	Blood-NK
chr14	31642247	31642461	Heart-Cardio
chr14	34144320	34144556	Pancreas-Alpha
chr14	34257318	34257709	Oligodend
chr14	35227699	35228450	Liver-Hep
chr14	35835291	35835406	Megakaryocytes
chr14	50623338	50623934	Epid-Kerat
chr14	51061305	51061451	Lung-Ep-Bron
chr14	51491779	51492062	Gallbladder
chr14	52477279	52477727	Heart-Cardio
chr14	53200199	53200644	Fallopian-Ep
chr14	58976251	58976885	Gastric-Ep
chr14	62002255	62002703	Lung-Ep-Alveo
chr14	62056737	62056968	Kidney-Ep
chr14	73766349	73766667	Megakaryocytes
chr14	77984469	77984510	Blood-Mono+Macro
chr14	81856493	81856863	Bladder-Ep
chr14	90440872	90441060	Blood-Granul
chr14	93655062	93655456	Pancreas-Alpha
chr14	99398338	99398544	Blood-T
chr14	99936327	99936719	Breast-Basal-Ep
chr14	100198942	100198981	Pancreas-Duct
chr14	102493026	102493778	Bladder-Ep
chr14	103657269	103657437	Blood-Mono+Macro
chr14	103909520	103909987	Blood-Mono+Macro
chr14	104172918	104172966	Breast-Basal-Ep
chr14	104326498	104326618	Endothel
chr14	105181997	105182491	Breast-Luminal-Ep
chr14	105919521	105919721	Breast-Basal-Ep
chr14	106657338	106657466	Blood-T
chr15	28365154	28365446	Colon-Ep
chr15	28473190	28473513	Pancreas-Beta
chr15	31362976	31363737	Smooth-Musc
chr15	32808282	32808932	Ovary-Ep
chr15	34946821	34947088	Eryth-prog
chr15	40678518	40679199	Thyroid-Ep
chr15	44171203	44172030	Heart-Cardio
chr15	44197813	44198149	Head-Neck-Ep
chr15	48688696	48688937	Megakaryocytes
chr15	50684233	50684378	Dermal-Fibro
chr15	57626001	57626445	Lung-Ep-Alveo
chr15	64186562	64186671	Skeletal-Musc
chr15	67728830	67729070	Head-Neck-Ep
chr15	73988787	73988964	Adipocytes
chr15	88585661	88585851	Prostate-Ep
chr15	89238599	89238630	Bone-Osteob
chr15	91194696	91194834	Liver-Hep
chr15	91370194	91370328	Blood-NK
chr15	93482255	93483190	Eryth-prog
chr15	98977213	98977283	Skeletal-Musc
chr15	99260719	99260890	Eryth-prog
chr15	100420339	100420991	Ovary-Ep
chr15	100632519	100632750	Prostate-Ep
chr15	102284615	102284756	Colon-Ep
chr16	449349	449654	Eryth-prog
chr16	449679	449814	Eryth-prog
chr16	630413	630879	Pancreas-Acinar
chr16	630924	631744	Pancreas-Acinar
chr16	678027	678174	Lung-Ep-Alveo
chr16	803568	803729	Ovary-Ep
chr16	940790	941095	Heart-Fibro
chr16	1562266	1562661	Endothel
chr16	1576679	1576810	Bladder-Ep
chr16	1752223	1752509	Lung-Ep-Bron
chr16	2151612	2152293	Neuron
chr16	2216734	2216844	Small-Int-Ep
chr16	2282274	2283055	Thyroid-Ep
chr16	3188374	3188511	Megakaryocytes
chr16	3795171	3795663	Pancreas-Alpha
chr16	12609457	12609724	Kidney-Ep
chr16	21548066	21548199	Eryth-prog
chr16	21569206	21569365	Head-Neck-Ep
chr16	22016089	22017369	Heart-Fibro
chr16	23408417	23408837	Lung-Ep-Bron
chr16	25228658	25228752	Pancreas-Acinar
chr16	28996938	28997967	Blood-T
chr16	29184909	29185242	Blood-Mono+Macro
chr16	29348722	29349010	Blood-B
chr16	30293883	30293970	Colon-Ep
chr16	31089523	31089735	Eryth-prog
chr16	32889551	32889614	Bladder-Ep
chr16	33785708	33785771	Bladder-Ep
chr16	55010894	55010997	Heart-Fibro
chr16	56398104	56398305	Kidney-Ep
chr16	56799916	56800896	Lung-Ep-Bron
chr16	58030520	58031069	Thyroid-Ep
chr16	66678014	66678589	Fallopian-Ep
chr16	67963724	67964349	Pancreas-Acinar
chr16	67964395	67965341	Pancreas-Acinar
chr16	68767969	68768225	Smooth-Musc
chr16	71049525	71049602	Pancreas-Beta
chr16	72038676	72039042	Kidney-Ep
chr16	72939958	72940108	Heart-Fibro
chr16	72958469	72958531	Pancreas-Duct
chr16	78590460	78590594	Liver-Hep
chr16	79143556	79143898	Epid-Kerat
chr16	81183399	81183470	Dermal-Fibro
chr16	81295025	81295120	Gastric-Ep
chr16	81390361	81390582	Breast-Basal-Ep
chr16	81410859	81411377	Epid-Kerat
chr16	81765349	81765596	Kidney-Ep
chr16	83997323	83997563	Fallopian-Ep
chr16	84091830	84092108	Pancreas-Beta
chr16	85230630	85230834	Pancreas-Duct
chr16	85435729	85435864	Megakaryocytes
chr16	85546139	85546414	Pancreas-Delta
chr16	85944508	85944671	Blood-B
chr16	86264259	86264309	Bone-Osteob
chr16	87213127	87213221	Endothel
chr16	87734835	87735383	Blood-B
chr17	1523791	1523910	Breast-Luminal-Ep
chr17	1648768	1649110	Liver-Hep
chr17	1848935	1849266	Breast-Luminal-Ep
chr17	3493608	3493903	Blood-B
chr17	3671805	3671944	Heart-Fibro
chr17	4012879	4013163	Oligodend
chr17	6152147	6152349	Dermal-Fibro
chr17	7758375	7758448	Endothel
chr17	8214563	8214719	Endothel
chr17	9123038	9123168	Small-Int-Ep
chr17	9348631	9348936	Prostate-Ep
chr17	10534793	10535329	Epid-Kerat
chr17	12902143	12902626	Fallopian-Ep
chr17	12949849	12950004	Bone-Osteob
chr17	15345671	15346671	Oligodend
chr17	20601540	20601801	Blood-NK
chr17	20678752	20678922	Bone-Osteob
chr17	21254213	21254274	Bone-Osteob
chr17	22026486	22026809	Megakaryocytes
chr17	22027245	22027441	Megakaryocytes
chr17	22030157	22030356	Megakaryocytes
chr17	25927591	25927657	Bone-Osteob
chr17	27924734	27925012	Smooth-Musc
chr17	31291835	31291914	Thyroid-Ep
chr17	33217449	33217684	Pancreas-Delta
chr17	33419035	33419375	Pancreas-Duct
chr17	33443733	33444046	Pancreas-Beta
chr17	34808226	34809173	Head-Neck-Ep
chr17	39658075	39658664	Bladder-Ep
chr17	41407340	41407474	Ovary-Ep
chr17	41722915	41723060	Adipocytes
chr17	43177213	43177274	Neuron
chr17	43208653	43208757	Bladder-Ep
chr17	45757583	45757964	Pancreas-Beta
chr17	49272474	49273003	Pancreas-Delta
chr17	54512023	54512329	Dermal-Fibro
chr17	55071172	55071657	Lung-Ep-Alveo
chr17	55652680	55652810	Blood-NK
chr17	55693891	55694222	Pancreas-Delta
chr17	56402889	56403056	Neuron
chr17	60217548	60217822	Gallbladder
chr17	60217866	60217996	Gallbladder
chr17	62065261	62065781	Skeletal-Musc
chr17	64571955	64572373	Lung-Ep-Bron
chr17	70685746	70686286	Head-Neck-Ep
chr17	71818565	71818918	Blood-T
chr17	77713421	77713480	Bone-Osteob
chr17	78442715	78442800	Neuron
chr17	79173296	79174206	Breast-Basal-Ep
chr17	79390775	79391089	Dermal-Fibro
chr17	79429245	79429477	Gallbladder
chr17	79429554	79429841	Gallbladder
chr17	79429870	79430280	Gallbladder
chr17	79898712	79898988	Skeletal-Musc
chr17	79914294	79914394	Gallbladder
chr17	79984006	79984372	Liver-Hep
chr17	80024095	80024158	Adipocytes
chr17	80084449	80084581	Blood-T
chr17	80084860	80085214	Blood-T
chr17	80113104	80113225	Megakaryocytes
chr17	80135500	80135800	Thyroid-Ep
chr17	80395184	80395451	Pancreas-Acinar
chr17	80560368	80560453	Endothel
chr17	80802843	80803542	Endothel
chr17	80803659	80804189	Endothel
chr17	80804199	80804266	Endothel
chr17	81012324	81012657	Blood-NK
chr18	2950355	2950609	Pancreas-Delta
chr18	3214676	3215155	Gallbladder
chr18	3363757	3363956	Ovary-Ep
chr18	3580862	3581955	Ovary-Ep
chr18	3582027	3582727	Ovary-Ep
chr18	5398259	5399022	Pancreas-Alpha
chr18	5399140	5399589	Pancreas-Alpha
chr18	7129947	7130102	Dermal-Fibro
chr18	8639630	8639796	Oligodend
chr18	13374253	13374752	Neuron
chr18	13812351	13812504	Prostate-Ep
chr18	42290984	42291186	Kidney-Ep
chr18	44084652	44084850	Lung-Ep-Bron
chr18	56002608	56002897	Pancreas-Beta
chr18	60608035	60608675	Blood-Granul
chr18	71680257	71680349	Ovary-Ep
chr18	73395620	73395761	Breast-Luminal-Ep
chr18	74637215	74637359	Heart-Cardio
chr18	74710212	74710376	Oligodend
chr18	74710902	74711314	Oligodend
chr18	74713114	74713578	Oligodend
chr18	74717913	74718427	Oligodend
chr18	74721790	74721931	Oligodend
chr18	74722898	74723649	Oligodend
chr18	76151080	76151264	Kidney-Ep
chr18	76151430	76151522	Skeletal-Musc
chr18	77083458	77083986	Oligodend
chr18	77391679	77392005	Blood-NK
chr18	77688134	77688699	Thyroid-Ep
chr19	877312	877800	Epid-Kerat
chr19	1423534	1423830	Blood-Granul
chr19	1648936	1648991	Blood-B
chr19	2230348	2230508	Epid-Kerat
chr19	2790819	2791240	Liver-Hep
chr19	2797234	2797660	Heart-Cardio
chr19	2845989	2846770	Skeletal-Musc
chr19	3012447	3012865	Heart-Fibro
chr19	3442626	3442751	Skeletal-Musc
chr19	4111219	4111727	Lung-Ep-Alveo
chr19	4614760	4614945	Pancreas-Beta
chr19	4944195	4944585	Breast-Basal-Ep
chr19	5043516	5043774	Megakaryocytes
chr19	5121263	5121838	Neuron
chr19	5714971	5715186	Adipocytes
chr19	8203062	8203188	Skeletal-Musc
chr19	11347512	11347634	Liver-Hep
chr19	11466792	11467057	Neuron
chr19	11548894	11549203	Blood-B
chr19	11707037	11707247	Endothel
chr19	11926770	11927571	Bladder-Ep
chr19	12997745	12997943	Eryth-prog
chr19	13879774	13879850	Kidney-Ep
chr19	14040780	14041351	Breast-Basal-Ep
chr19	14253915	14254072	Eryth-prog
chr19	14314664	14314865	Neuron
chr19	16475133	16475348	Gallbladder
chr19	16618101	16618215	Breast-Basal-Ep
chr19	16629749	16630066	Megakaryocytes
chr19	18313276	18313355	Neuron
chr19	19238723	19239023	Blood-Mono+Macro
chr19	30167084	30167287	Blood-NK
chr19	31213710	31214034	Kidney-Ep
chr19	33202755	33203020	Lung-Ep-Alveo
chr19	33355361	33355623	Prostate-Ep
chr19	33992901	33993160	Liver-Hep
chr19	39956364	39957253	Breast-Basal-Ep
chr19	40308619	40309168	Skeletal-Musc
chr19	41238915	41239115	Blood-Granul
chr19	41667027	41667644	Gastric-Ep
chr19	41942139	41943103	Small-Int-Ep
chr19	45844837	45844980	Epid-Kerat
chr19	46307985	46308453	Thyroid-Ep
chr19	48257954	48258363	Megakaryocytes
chr19	48925152	48925209	Epid-Kerat
chr19	52314718	52314908	Blood-Mono+Macro
chr19	52327633	52327731	Blood-Mono+Macro
chr19	52718854	52719365	Breast-Basal-Ep
chr19	53537475	53537946	Dermal-Fibro
chr19	55738426	55738740	Gallbladder
chr19	55738779	55739170	Gallbladder
chr19	55740649	55740846	Gallbladder
chr19	55742006	55742488	Gallbladder
chr19	56045141	56045197	Eryth-prog
chr19	57125149	57125481	Adipocytes
chr2	3045031	3045115	Heart-Fibro
chr2	3258228	3258479	Blood-B
chr2	3456138	3456395	Thyroid-Ep
chr2	8417288	8417424	Blood-Mono+Macro
chr2	8478760	8479009	Pancreas-Duct
chr2	8926361	8926832	Blood-Granul
chr2	10162284	10162472	Bladder-Ep
chr2	15686807	15687804	Epid-Kerat
chr2	21267333	21267449	Liver-Hep
chr2	24475039	24476123	Heart-Fibro
chr2	25180400	25181309	Fallopian-Ep
chr2	25456971	25457243	Bone-Osteob
chr2	25851441	25851858	Lung-Ep-Alveo
chr2	27433190	27433456	Breast-Luminal-Ep
chr2	39376565	39376761	Small-Int-Ep
chr2	39474854	39475301	Pancreas-Delta
chr2	39646606	39647085	Bone-Osteob
chr2	51254071	51254314	Neuron
chr2	61414583	61415279	Breast-Luminal-Ep
chr2	65251127	65251227	Head-Neck-Ep
chr2	65506863	65507011	Skeletal-Musc
chr2	73723863	73724126	Lung-Ep-Alveo
chr2	85658365	85658996	Neuron
chr2	85884642	85885028	Lung-Ep-Alveo
chr2	85885935	85886437	Lung-Ep-Alveo
chr2	85892632	85892909	Lung-Ep-Alveo
chr2	85960568	85960901	Skeletal-Musc
chr2	97149179	97149545	Megakaryocytes
chr2	97169666	97170013	Pancreas-Duct
chr2	98375999	98376235	Gastric-Ep
chr2	99302336	99302637	Kidney-Ep
chr2	103094464	103095286	Gastric-Ep
chr2	103095408	103095902	Gastric-Ep
chr2	106761753	106762175	Megakaryocytes
chr2	110806180	110806720	Skeletal-Musc
chr2	112285717	112285861	Prostate-Ep
chr2	113715850	113716005	Bladder-Ep
chr2	119980537	119980922	Liver-Hep
chr2	120686122	120686629	Blood-NK
chr2	121550956	121551278	Head-Neck-Ep
chr2	122044858	122045165	Blood-Mono+Macro
chr2	122419714	122420778	Bladder-Ep
chr2	127904942	127905088	Skeletal-Musc
chr2	129168741	129169054	Pancreas-Delta
chr2	130917482	130917999	Thyroid-Ep
chr2	135276066	135276150	Bladder-Ep
chr2	148404744	148405074	Fallopian-Ep
chr2	151905311	151906063	Pancreas-Delta
chr2	152635948	152636403	Bladder-Ep
chr2	156120079	156120158	Megakaryocytes
chr2	160081734	160082057	Endothel
chr2	160086170	160086572	Lung-Ep-Alveo
chr2	160087060	160087498	Oligodend
chr2	163006617	163007096	Pancreas-Alpha
chr2	163007418	163008823	Pancreas-Alpha
chr2	163772523	163772793	Small-Int-Ep
chr2	164456486	164456706	Prostate-Ep
chr2	203154128	203154747	Lung-Ep-Alveo
chr2	203529168	203529528	Kidney-Ep
chr2	208037778	208038079	Colon-Ep
chr2	209217104	209217769	Pancreas-Acinar
chr2	209218363	209219304	Pancreas-Acinar
chr2	210526619	210527069	Neuron
chr2	217013458	217014356	Fallopian-Ep
chr2	220494795	220495131	Heart-Cardio
chr2	225464553	225464869	Bone-Osteob
chr2	231385133	231385378	Liver-Hep
chr2	232393195	232393817	Blood-NK
chr2	232553512	232553561	Skeletal-Musc
chr2	233986729	233986989	Breast-Luminal-Ep
chr2	234106429	234106750	Smooth-Musc
chr2	236424116	236424363	Breast-Luminal-Ep
chr2	236526610	236526802	Heart-Fibro
chr2	236964186	236964256	Prostate-Ep
chr2	239074185	239074709	Thyroid-Ep
chr2	240298349	240298596	Thyroid-Ep
chr2	241757493	241757744	Neuron
chr2	242735210	242735409	Colon-Ep
chr20	11969796	11969966	Heart-Fibro
chr20	11974566	11974955	Adipocytes
chr20	13790371	13791033	Lung-Ep-Alveo
chr20	16373027	16373294	Blood-B
chr20	20412543	20412858	Pancreas-Delta
chr20	24640195	24640385	Pancreas-Alpha
chr20	31950132	31950345	Pancreas-Alpha
chr20	35858644	35859093	Head-Neck-Ep
chr20	38807275	38807658	Prostate-Ep
chr20	39803941	39804432	Breast-Basal-Ep
chr20	48270861	48271231	Blood-Granul
chr20	50016005	50016530	Breast-Luminal-Ep
chr20	50122195	50122404	Blood-NK
chr20	55933711	55934039	Megakaryocytes
chr20	55934138	55934721	Blood-Granul
chr20	60782585	60782684	Adipocytes
chr20	62295855	62296183	Neuron
chr20	62320142	62320310	Endothel
chr20	62522746	62523437	Small-Int-Ep
chr21	19008652	19008975	Pancreas-Delta
chr21	27223170	27223269	Heart-Fibro
chr21	33872619	33873118	Lung-Ep-Bron
chr21	33876042	33876602	Pancreas-Duct
chr21	34668540	34668701	Blood-B
chr21	34878180	34878544	Eryth-prog
chr21	35738640	35739007	Gastric-Ep
chr21	38327884	38328845	Colon-Ep
chr21	40021087	40021155	Dermal-Fibro
chr21	41033886	41034083	Heart-Fibro
chr21	41039726	41040110	Pancreas-Duct
chr21	43825681	43825849	Blood-T
chr21	44800829	44801109	Blood-B
chr21	44838853	44839325	Gallbladder
chr21	44850179	44850273	Breast-Luminal-Ep
chr21	44857514	44857623	Skeletal-Musc
chr21	45483245	45483619	Fallopian-Ep
chr21	45881983	45882112	Skeletal-Musc
chr21	46169968	46170229	Epid-Kerat
chr21	46335362	46335432	Blood-Granul
chr21	46398139	46398323	Breast-Basal-Ep
chr21	46935506	46935982	Breast-Luminal-Ep
chr21	47851983	47852146	Blood-Mono+Macro
chr21	47975411	47975995	Heart-Cardio
chr22	18214290	18214568	Liver-Hep
chr22	18838907	18839122	Neuron
chr22	19858221	19858453	Heart-Cardio
chr22	20012952	20014018	Eryth-prog
chr22	22035219	22035894	Blood-NK
chr22	22041092	22041569	Pancreas-Acinar
chr22	25310718	25311023	Bone-Osteob
chr22	28079026	28079077	Gallbladder
chr22	30184832	30185229	Megakaryocytes
chr22	30443170	30443234	Prostate-Ep
chr22	30719172	30719481	Pancreas-Beta
chr22	31522406	31522468	Thyroid-Ep
chr22	31522711	31522861	Thyroid-Ep
chr22	32563086	32563522	Prostate-Ep
chr22	32628869	32629027	Pancreas-Beta
chr22	33187197	33187740	Colon-Ep
chr22	33656464	33656603	Head-Neck-Ep
chr22	36692811	36693195	Breast-Basal-Ep
chr22	38051825	38052317	Adipocytes
chr22	39822757	39823143	Breast-Basal-Ep
chr22	42042133	42042507	Heart-Cardio
chr22	42752682	42752806	Blood-B
chr22	43156766	43156963	Lung-Ep-Bron
chr22	44365224	44365726	Eryth-prog
chr22	45343199	45343315	Neuron
chr22	46109794	46110258	Lung-Ep-Alveo
chr22	46694697	46695638	Heart-Fibro
chr22	47227515	47227746	Ovary-Ep
chr22	47436552	47436864	Head-Neck-Ep
chr22	48475729	48475917	Blood-T
chr22	49061262	49061300	Dermal-Fibro
chr22	50954592	50954994	Head-Neck-Ep
chrX	37870947	37871246	Smooth-Musc
chrY	16487056	16487297	Kidney-Ep
chr3	12940906	12941212	Pancreas-Alpha
chr3	13287609	13287766	Lung-Ep-Bron
chr3	17196543	17196766	Blood-NK
chr3	24086761	24087106	Prostate-Ep
chr3	30693302	30693495	Gastric-Ep
chr3	37890976	37891334	Epid-Kerat
chr3	39497338	39497426	Pancreas-Delta
chr3	42705062	42705492	Blood-B
chr3	42726948	42727134	Skeletal-Musc
chr3	47122328	47122886	Blood-Granul
chr3	52245329	52245717	Liver-Hep
chr3	57143300	57143518	Lung-Ep-Bron
chr3	66436551	66437002	Blood-B
chr3	70922902	70923140	Bladder-Ep
chr3	117526699	117527245	Pancreas-Delta
chr3	123667212	123667567	Colon-Ep
chr3	125062530	125062913	Kidney-Ep
chr3	125643873	125643979	Ovary-Ep
chr3	126650705	126650821	Head-Neck-Ep
chr3	128909291	128909617	Pancreas-Duct
chr3	129326755	129326962	Endothel
chr3	130708466	130709247	Fallopian-Ep
chr3	136690261	136690399	Fallopian-Ep
chr3	137717664	137717901	Gastric-Ep
chr3	137718037	137718569	Gastric-Ep
chr3	142681594	142681729	Liver-Hep
chr3	142688169	142688930	Gallbladder
chr3	150286078	150286437	Blood-Granul
chr3	151599077	151599173	Heart-Cardio
chr3	169250874	169251264	Dermal-Fibro
chr3	171453126	171453880	Lung-Ep-Alveo
chr3	172058902	172059233	Pancreas-Delta
chr3	182870188	182870400	Lung-Ep-Alveo
chr3	184071110	184071691	Gallbladder
chr3	185367170	185367389	Blood-Mono+Macro
chr3	192778354	192778486	Kidney-Ep
chr3	193660602	193660800	Megakaryocytes
chr3	193675633	193675817	Prostate-Ep
chr3	194129687	194129984	Thyroid-Ep
chr3	194417127	194417264	Blood-B
chr4	1746775	1747101	Liver-Hep
chr4	2877657	2877779	Oligodend
chr4	2961191	2961472	Bladder-Ep
chr4	3179771	3180232	Pancreas-Acinar
chr4	3181385	3182456	Pancreas-Acinar
chr4	3305593	3305919	Pancreas-Alpha
chr4	3403135	3403533	Prostate-Ep
chr4	3948577	3948903	Ovary-Ep
chr4	4430683	4431186	Oligodend
chr4	4760871	4761053	Ovary-Ep
chr4	8216133	8216352	Ovary-Ep
chr4	9148543	9148887	Colon-Ep
chr4	17083665	17084168	Heart-Fibro
chr4	22603265	22603730	Fallopian-Ep
chr4	22604363	22604526	Fallopian-Ep
chr4	38568850	38569129	Bladder-Ep
chr4	42442066	42442601	Epid-Kerat
chr4	48301031	48301742	Breast-Luminal-Ep
chr4	48679615	48680504	Colon-Ep
chr4	69018629	69018725	Head-Neck-Ep
chr4	72062884	72063149	Pancreas-Duct
chr4	72100415	72100592	Pancreas-Duct
chr4	72171380	72171508	Pancreas-Duct
chr4	88541490	88542223	Dermal-Fibro
chr4	110434679	110434729	Liver-Hep
chr4	129735231	129735504	Kidney-Ep
chr4	141041821	141042347	Smooth-Musc
chr4	147484841	147485419	Pancreas-Alpha
chr4	152903956	152904378	Pancreas-Delta
chr4	153023923	153024013	Neuron
chr4	159776362	159776554	Oligodend
chr4	185272820	185273279	Liver-Hep
chr4	186492549	186492641	Gastric-Ep
chr4	187344568	187344896	Smooth-Musc
chr5	500072	500481	Gallbladder
chr5	1368682	1368879	Small-Int-Ep
chr5	1475253	1475347	Blood-Granul
chr5	1501805	1502131	Bone-Osteob
chr5	1808107	1808452	Breast-Basal-Ep
chr5	2592740	2592951	Epid-Kerat
chr5	4024460	4025084	Smooth-Musc
chr5	5132808	5133037	Dermal-Fibro
chr5	5303925	5304132	Adipocytes
chr5	9202216	9202324	Head-Neck-Ep
chr5	15937191	15937405	Fallopian-Ep
chr5	16681955	16682099	Kidney-Ep
chr5	32098277	32098496	Endothel
chr5	32229750	32229932	Liver-Hep
chr5	39201955	39202821	Blood-T
chr5	43316069	43316451	Pancreas-Beta
chr5	57310245	57310710	Pancreas-Alpha
chr5	58395982	58396402	Prostate-Ep
chr5	61757252	61757581	Lung-Ep-Alveo
chr5	71853663	71853919	Endothel
chr5	72316216	72316797	Pancreas-Alpha
chr5	74826329	74826704	Kidney-Ep
chr5	76014255	76014548	Endothel
chr5	77819954	77820340	Endothel
chr5	77841404	77841624	Thyroid-Ep
chr5	79658541	79658775	Small-Int-Ep
chr5	80476006	80476312	Colon-Ep
chr5	93731841	93732371	Fallopian-Ep
chr5	102067996	102068652	Pancreas-Beta
chr5	105502348	105502821	Smooth-Musc
chr5	123204555	123205221	Adipocytes
chr5	130707028	130707674	Kidney-Ep
chr5	132231879	132232257	Lung-Ep-Bron
chr5	133081566	133081765	Pancreas-Duct
chr5	134686460	134686575	Heart-Cardio
chr5	137712760	137712926	Pancreas-Beta
chr5	137933889	137933983	Small-Int-Ep
chr5	140058342	140059406	Eryth-prog
chr5	145224021	145224184	Eryth-prog
chr5	145986292	145986488	Neuron
chr5	170039129	170039387	Pancreas-Delta
chr5	171223146	171223508	Prostate-Ep
chr5	171320074	171320511	Megakaryocytes
chr5	172461533	172461942	Thyroid-Ep
chr5	173969344	173969504	Small-Int-Ep
chr5	174920571	174921016	Prostate-Ep
chr5	176260993	176261118	Pancreas-Beta
chr5	176696394	176696757	Pancreas-Acinar
chr5	176860928	176861253	Epid-Kerat
chr5	176919341	176919704	Breast-Basal-Ep
chr5	176942733	176942782	Megakaryocytes
chr5	178296634	178296851	Adipocytes
chr6	504027	504466	Heart-Cardio
chr6	523300	523902	Gastric-Ep
chr6	720636	720836	Prostate-Ep
chr6	783510	783637	Head-Neck-Ep
chr6	2030636	2031365	Colon-Ep
chr6	2375894	2376032	Blood-Mono+Macro
chr6	9564843	9564990	Dermal-Fibro
chr6	14254952	14255246	Blood-B
chr6	15525027	15525518	Kidney-Ep
chr6	17839738	17840027	Oligodend
chr6	25068658	25069230	Adipocytes
chr6	25517387	25518343	Fallopian-Ep
chr6	26545987	26546170	Blood-Mono+Macro
chr6	30374411	30374808	Ovary-Ep
chr6	32343221	32343355	Megakaryocytes
chr6	33672215	33672386	Pancreas-Alpha
chr6	34506311	34506489	Breast-Luminal-Ep
chr6	34583466	34583666	Eryth-prog
chr6	34778178	34778644	Bladder-Ep
chr6	34966595	34967579	Bladder-Ep
chr6	35057137	35057475	Breast-Basal-Ep
chr6	35058102	35058217	Breast-Basal-Ep
chr6	42397427	42397763	Breast-Luminal-Ep
chr6	43752333	43752523	Gallbladder
chr6	46915211	46915720	Endothel
chr6	53448156	53448534	Blood-Mono+Macro
chr6	80776400	80776578	Dermal-Fibro
chr6	83921377	83921764	Breast-Luminal-Ep
chr6	107001543	107001852	Ovary-Ep
chr6	107096722	107097077	Blood-B
chr6	107388674	107389286	Gastric-Ep
chr6	107980869	107981125	Lung-Ep-Bron
chr6	113817583	113817952	Endothel
chr6	117596419	117596652	Skeletal-Musc
chr6	119154680	119155027	Gastric-Ep
chr6	134297764	134297909	Liver-Hep
chr6	135513149	135513183	Eryth-prog
chr6	136732771	136733065	Colon-Ep
chr6	143447048	143447403	Bone-Osteob
chr6	151417787	151418368	Lung-Ep-Bron
chr6	154780670	154781111	Bone-Osteob
chr6	155358040	155358380	Adipocytes
chr6	157907037	157907402	Pancreas-Alpha
chr6	159183175	159183406	Pancreas-Alpha
chr6	160500587	160501052	Liver-Hep
chr6	166748510	166748770	Blood-NK
chr6	169110970	169111170	Bone-Osteob
chr6	169276184	169276413	Blood-NK
chr6	169497715	169498022	Heart-Fibro
chr6	169567776	169568065	Heart-Fibro
chr6	169568430	169568565	Heart-Fibro
chr6	169568858	169569140	Heart-Fibro
chr6	170120695	170121156	Blood-Mono+Macro
chr6	170426267	170426456	Blood-NK
chr7	293858	294354	Prostate-Ep
chr7	403584	403752	Blood-B
chr7	951472	951986	Oligodend
chr7	1983822	1983919	Blood-NK
chr7	2039944	2040190	Blood-NK
chr7	2253482	2254041	Heart-Cardio
chr7	2284481	2284612	Blood-Mono+Macro
chr7	2369006	2369161	Eryth-prog
chr7	2415446	2415668	Pancreas-Acinar
chr7	2884996	2885041	Small-Int-Ep
chr7	3501573	3501868	Blood-T
chr7	4038380	4038774	Heart-Fibro
chr7	5692479	5692793	Head-Neck-Ep
chr7	8046948	8047053	Blood-Granul
chr7	8175826	8176181	Kidney-Ep
chr7	19740325	19741067	Prostate-Ep
chr7	30414479	30414691	Thyroid-Ep
chr7	35569891	35570086	Heart-Fibro
chr7	36650420	36650720	Dermal-Fibro
chr7	44427911	44428239	Neuron
chr7	54866719	54866924	Epid-Kerat
chr7	54901101	54901215	Ovary-Ep
chr7	55608699	55608774	Gastric-Ep
chr7	65938010	65938940	Colon-Ep
chr7	73407778	73408130	Colon-Ep
chr7	84762302	84762819	Heart-Fibro
chr7	92105315	92105449	Lung-Ep-Bron
chr7	97841590	97842223	Pancreas-Acinar
chr7	97842282	97842420	Pancreas-Acinar
chr7	97843853	97844576	Pancreas-Acinar
chr7	97844609	97844822	Pancreas-Acinar
chr7	97858310	97858591	Pancreas-Acinar
chr7	97943967	97944179	Blood-B
chr7	100028820	100028980	Blood-Granul
chr7	100877582	100877928	Small-Int-Ep
chr7	101575496	101575709	Pancreas-Delta
chr7	101575750	101576237	Pancreas-Delta
chr7	105274406	105274693	Blood-Granul
chr7	107851406	107851946	Head-Neck-Ep
chr7	111371215	111371583	Pancreas-Beta
chr7	127670468	127670635	Neuron
chr7	130021518	130021681	Pancreas-Acinar
chr7	134613071	134613703	Thyroid-Ep
chr7	134849832	134850163	Adipocytes
chr7	148901540	148901718	Ovary-Ep
chr7	151850899	151851399	Pancreas-Delta
chr7	155179348	155179484	Smooth-Musc
chr7	155581341	155581412	Bladder-Ep
chr7	156781825	156781902	Pancreas-Duct
chr7	156883571	156883759	Kidney-Ep
chr7	156930533	156930581	Blood-Granul
chr7	157290519	157290592	Pancreas-Duct
chr7	157562674	157562752	Blood-Mono+Macro
chr7	157822974	157823022	Pancreas-Beta
chr7	158525145	158525802	Blood-NK
chr8	852831	853136	Prostate-Ep
chr8	8572295	8572475	Breast-Luminal-Ep
chr8	16820325	16820526	Epid-Kerat
chr8	17350395	17350623	Fallopian-Ep
chr8	19268414	19268525	Lung-Ep-Bron
chr8	20176551	20176780	Epid-Kerat
chr8	22514201	22515015	Adipocytes
chr8	26238969	26239144	Dermal-Fibro
chr8	28196032	28196315	Blood-B
chr8	28918820	28919042	Blood-T
chr8	41118706	41119168	Dermal-Fibro
chr8	41910905	41910993	Eryth-prog
chr8	49110225	49110402	Heart-Fibro
chr8	59582951	59583312	Lung-Ep-Bron
chr8	59583883	59584024	Lung-Ep-Bron
chr8	61944240	61944431	Dermal-Fibro
chr8	62146816	62146950	Bladder-Ep
chr8	64032052	64032429	Fallopian-Ep
chr8	71185516	71185642	Epid-Kerat
chr8	72266611	72267207	Lung-Ep-Bron
chr8	72269985	72270117	Lung-Ep-Bron
chr8	87446643	87447226	Fallopian-Ep
chr8	97017362	97017719	Pancreas-Duct
chr8	101226598	101227482	Colon-Ep
chr8	103755443	103755750	Breast-Basal-Ep
chr8	116559923	116560157	Kidney-Ep
chr8	127420329	127421007	Smooth-Musc
chr8	127672886	127673555	Smooth-Musc
chr8	131215175	131216515	Pancreas-Beta
chr8	140755398	140755537	Breast-Luminal-Ep
chr8	140770366	140770523	Breast-Luminal-Ep
chr8	140847539	140847722	Heart-Fibro
chr8	140863881	140864142	Pancreas-Alpha
chr8	141348797	141349195	Megakaryocytes
chr8	141594713	141595055	Colon-Ep
chr8	144520661	144521300	Pancreas-Beta
chr8	144521749	144522324	Pancreas-Beta
chr8	144543702	144543811	Blood-T
chr8	144546286	144546547	Pancreas-Beta
chr9	16204125	16204160	Prostate-Ep
chr9	35719095	35719254	Blood-B
chr9	36083405	36083628	Small-Int-Ep
chr9	92096476	92096894	Blood-T
chr9	93825760	93825900	Skeletal-Musc
chr9	101673726	101674131	Adipocytes
chr9	107109137	107109515	Head-Neck-Ep
chr9	107601247	107601575	Lung-Ep-Bron
chr9	111944901	111945064	Adipocytes
chr9	112062076	112062585	Small-Int-Ep
chr9	112918683	112918833	Blood-Mono+Macro
chr9	114911541	114912000	Eryth-prog
chr9	115509634	115509919	Oligodend
chr9	119238426	119238710	Head-Neck-Ep
chr9	121658179	121658313	Bone-Osteob
chr9	122767612	122767942	Pancreas-Alpha
chr9	124063082	124063238	Adipocytes
chr9	124064166	124064863	Adipocytes
chr9	124206176	124206331	Bone-Osteob
chr9	125878906	125879080	Bone-Osteob
chr9	128200028	128200203	Thyroid-Ep
chr9	128347841	128348213	Liver-Hep
chr9	129143334	129143781	Pancreas-Delta
chr9	130226700	130226898	Pancreas-Delta
chr9	132048515	132048588	Ovary-Ep
chr9	132998164	132998235	Neuron
chr9	134111085	134111579	Heart-Cardio
chr9	134350773	134351153	Breast-Basal-Ep
chr9	135481767	135481879	Small-Int-Ep
chr9	135940627	135942053	Pancreas-Acinar
chr9	136250831	136250998	Gastric-Ep
chr9	136354296	136354578	Bone-Osteob
chr9	136894751	136894940	Pancreas-Alpha
chr9	138903400	138903479	Endothel
chr9	139102867	139103123	Breast-Basal-Ep
chr9	139103334	139103782	Breast-Basal-Ep
chr9	139122368	139122430	Eryth-prog
chr9	139546438	139546630	Head-Neck-Ep
chr9	139984621	139984981	Breast-Luminal-Ep
chr9	140283587	140283785	Eryth-prog
