# Supplementary material for: Integrated targeted sequencing reveals unique tissue-of-origin and donor-derived cell-free DNA signatures in stable organ transplant recipients
Source: iScience. 2026 Mar 30;29(5):115315. doi: 10.1016/j.isci.2026.115315 (PMC13092851; doi:10.1016/j.isci.2026.115315)
Supplement: Table S2. Single-nucleotide polymorphism marker hg19 coordinates [file mmc3.xlsx]

## Sheet: SNPs
chr	start	end
chr1	184739489	184739490
chr1	213900189	213900190
chr1	150265618	150265619
chr1	42044182	42044183
chr1	65636246	65636247
chr1	103243768	103243769
chr1	100204132	100204133
chr1	96393998	96393999
chr1	63272458	63272459
chr1	104172721	104172722
chr1	227760505	227760506
chr1	85149331	85149332
chr1	61082924	61082925
chr1	209151452	209151453
chr1	169485858	169485859
chr1	179783921	179783922
chr1	186804059	186804060
chr1	65220989	65220990
chr1	209196030	209196031
chr1	35086863	35086864
chr1	95416740	95416741
chr1	183060071	183060072
chr1	100230037	100230038
chr1	230626234	230626235
chr1	183036273	183036274
chr1	74573735	74573736
chr1	104821700	104821701
chr1	105767260	105767261
chr10	82023798	82023799
chr10	117885513	117885514
chr10	100170506	100170507
chr10	89486506	89486507
chr10	106883967	106883968
chr10	66280789	66280790
chr10	26648621	26648622
chr10	31049600	31049601
chr10	15633293	15633294
chr10	58801539	58801540
chr10	17465879	17465880
chr10	1683759	1683760
chr10	27919720	27919721
chr10	93445413	93445414
chr10	114399105	114399106
chr10	122067178	122067179
chr10	126914185	126914186
chr10	127948520	127948521
chr11	40503070	40503071
chr11	100661133	100661134
chr11	119961634	119961635
chr11	85671500	85671501
chr11	14225185	14225186
chr11	10016821	10016822
chr11	102473422	102473423
chr11	43714848	43714849
chr11	108150663	108150664
chr11	29254942	29254943
chr11	14957841	14957842
chr12	84616322	84616323
chr12	9632786	9632787
chr12	9632782	9632783
chr12	43717605	43717606
chr12	96408975	96408976
chr12	88037492	88037493
chr12	81444794	81444795
chr12	28720378	28720379
chr12	58983327	58983328
chr12	17038537	17038538
chr12	25358649	25358650
chr12	41708861	41708862
chr12	41801962	41801963
chr12	42912487	42912488
chr12	43559686	43559687
chr12	115116351	115116352
chr13	86279519	86279520
chr13	65386089	65386090
chr13	90441098	90441099
chr13	47242201	47242202
chr13	34724724	34724725
chr13	29146901	29146902
chr13	70793307	70793308
chr13	86935619	86935620
chr13	31589684	31589685
chr13	101439792	101439793
chr13	55108599	55108600
chr13	59686646	59686647
chr13	79981179	79981180
chr13	90824781	90824782
chr13	91995181	91995182
chr14	71217627	71217628
chr14	62546569	62546570
chr14	34467132	34467133
chr14	59725542	59725543
chr14	78126625	78126626
chr14	42309602	42309603
chr14	41856225	41856226
chr14	66535874	66535875
chr14	53981788	53981789
chr14	31569071	31569072
chr14	98684315	98684316
chr14	31569070	31569071
chr14	20145474	20145475
chr14	29530608	29530609
chr14	40193316	40193317
chr14	62630023	62630024
chr15	37890726	37890727
chr15	36925048	36925049
chr15	43559959	43559960
chr15	37888848	37888849
chr15	49441415	49441416
chr15	55825389	55825390
chr15	33167930	33167931
chr15	69497061	69497062
chr15	71567145	71567146
chr15	56961271	56961272
chr15	46951652	46951653
chr16	19303017	19303018
chr16	54252199	54252200
chr16	75411520	75411521
chr16	55032731	55032732
chr16	71107890	71107891
chr16	62041169	62041170
chr16	64327727	64327728
chr16	33042985	33042986
chr17	15286585	15286586
chr17	31614776	31614777
chr17	55125646	55125647
chr17	50170181	50170182
chr17	10611115	10611116
chr17	3860355	3860356
chr17	35082693	35082694
chr17	72080862	72080863
chr17	21684774	21684775
chr17	35608663	35608664
chr17	45600012	45600013
chr18	41352806	41352807
chr18	10492747	10492748
chr18	69428938	69428939
chr18	4026707	4026708
chr18	5652639	5652640
chr18	29084420	29084421
chr18	72010177	72010178
chr19	44425618	44425619
chr19	44424253	44424254
chr19	49421727	49421728
chr19	17320883	17320884
chr19	15872035	15872036
chr19	33963443	33963444
chr2	111347035	111347036
chr2	207031571	207031572
chr2	87491338	87491339
chr2	8194995	8194996
chr2	3440182	3440183
chr2	193593236	193593237
chr2	193691949	193691950
chr2	169840141	169840142
chr2	62525346	62525347
chr2	34145041	34145042
chr2	69044527	69044528
chr2	165232480	165232481
chr2	200827653	200827654
chr2	149929655	149929656
chr2	129555449	129555450
chr20	16080221	16080222
chr20	54076038	54076039
chr20	13377377	13377378
chr20	23833472	23833473
chr20	23486217	23486218
chr20	54282197	54282198
chr20	38072586	38072587
chr20	41076750	41076751
chr21	25467798	25467799
chr21	40584257	40584258
chr21	46590879	46590880
chr21	15635606	15635607
chr21	15635570	15635571
chr21	15635573	15635574
chr21	26116584	26116585
chr21	17587711	17587712
chr21	21676014	21676015
chr21	15196826	15196827
chr22	26633942	26633943
chr22	35688497	35688498
chr22	38568943	38568944
chr22	27231632	27231633
chr3	170197186	170197187
chr3	68459378	68459379
chr3	5493655	5493656
chr3	75715318	75715319
chr3	75715086	75715087
chr3	64201475	64201476
chr3	123413223	123413224
chr3	17272227	17272228
chr3	35530179	35530180
chr3	31793356	31793357
chr3	29455312	29455313
chr4	137845152	137845153
chr4	91540077	91540078
chr4	86253993	86253994
chr4	104452688	104452689
chr4	143028592	143028593
chr4	32216536	32216537
chr4	92051643	92051644
chr4	37177221	37177222
chr4	65636401	65636402
chr4	143483881	143483882
chr4	164189253	164189254
chr4	29208534	29208535
chr4	12791204	12791205
chr4	162732809	162732810
chr4	134442777	134442778
chr4	15458424	15458425
chr4	124117723	124117724
chr4	156604172	156604173
chr5	129198328	129198329
chr5	19532516	19532517
chr5	91620523	91620524
chr5	33878129	33878130
chr5	20229419	20229420
chr5	37140596	37140597
chr5	10963871	10963872
chr5	6221567	6221568
chr5	61632174	61632175
chr5	61371305	61371306
chr5	82839464	82839465
chr5	61238112	61238113
chr5	34139710	34139711
chr5	84423500	84423501
chr5	129198497	129198498
chr5	180172983	180172984
chr6	141711775	141711776
chr6	26536686	26536687
chr6	147703298	147703299
chr6	157412754	157412755
chr6	78164116	78164117
chr6	168489999	168490000
chr6	133326741	133326742
chr6	122749892	122749893
chr6	132098633	132098634
chr6	108040643	108040644
chr6	148306871	148306872
chr6	39828592	39828593
chr6	105528087	105528088
chr6	162071437	162071438
chr6	147634118	147634119
chr6	164189393	164189394
chr6	82391808	82391809
chr6	80705559	80705560
chr6	118103277	118103278
chr6	82362724	82362725
chr6	129732532	129732533
chr6	439182	439183
chr7	157003781	157003782
chr7	135505299	135505300
chr7	9015139	9015140
chr7	123789105	123789106
chr7	10578215	10578216
chr7	48357358	48357359
chr7	147018009	147018010
chr7	81567956	81567957
chr7	36379952	36379953
chr7	13686141	13686142
chr7	21282445	21282446
chr7	41510176	41510177
chr7	46152050	46152051
chr7	50058097	50058098
chr7	78525162	78525163
chr7	83033880	83033881
chr7	88073943	88073944
chr7	104429992	104429993
chr7	136724092	136724093
chr7	144802539	144802540
chr7	154015634	154015635
chr8	61662347	61662348
chr8	32543040	32543041
chr8	29585969	29585970
chr8	32196482	32196483
chr8	91337987	91337988
chr8	99461140	99461141
chr8	121252562	121252563
chr8	24751237	24751238
chr8	130355042	130355043
chr8	82643797	82643798
chr8	120904799	120904800
chr8	130304365	130304366
chr8	8420385	8420386
chr9	14099483	14099484
chr9	14099487	14099488
chr9	14493759	14493760
chr9	94342184	94342185
chr9	15782759	15782760
chr9	23979602	23979603
chr9	106439258	106439259
chr9	128646862	128646863
chr9	111335594	111335595
chr9	134785070	134785071
chr9	130172318	130172319
chr9	20284945	20284946
chr9	31284516	31284517
chr9	42438259	42438260
chr9	128136832	128136833
chrX	87754713	87754714
chrX	82064714	82064715
